# Supplementary material for: Assessment of potential probiotic lactic acid bacteria in rice-based fermented products of Southern Assam, Northeast India
Source: Front Microbiol. 2025 Jun 18;16:1536593. doi: 10.3389/fmicb.2025.1536593 (PMC12213737; doi:10.3389/fmicb.2025.1536593)
Supplement: Supplementary file 1 [file Table_1.xlsx]

## Sheet: Sheet1
ISOLATES	IDENTIFIED SPECIES	GENBANK ACCESSION NO.
DMK01	Pedicoccus pentosaceus	OR607371
DMK02	Pedicoccus pentosaceus	OR607372
DMK03	Bacillus sp (in firmicutes)	OR594337
TT02	Limosilactobacillus fermentum	OR607381
TT03	Lactiplantibacillus plantarum	OR607382
TT04	Lactiplantibacillus plantarum	OR607383
HM01	Preista endophytica	OR591461
HM03	Lactiplantibacillus pentosus	OR607375
HM05	Limosilactobacillus fermentum	OR607376
ZN01	Lactiplantibacillus plantarum	OR607373
ZN04	Lactiplantibacillus pentosus	OR592093
ZN06	Lactiplantibacillus plantarum	OR607374
K101	Limosilactobacillus fermentum	OR607377
K102	Pedicoccus pentosaceus	OR607378
K104	Lactobacillus plantarum	OR607379
K105	Preista endophytica	OR607380
